# Supplementary material for: Hi MagicRing, tell me where I am: Toward affordable, physically reliable 3D plant phenotyping with MobilePheno3D
Source: aBIOTECH. 2026 Mar 28;7(3):100045. doi: 10.1016/j.abiote.2026.100045 (PMC13157090; doi:10.1016/j.abiote.2026.100045)
Supplement: Multimedia component 2 [file mmc2.xlsx]

## Sheet: Table S1
Detailed description of phenotypic parameters
No.	Parameter	Description	Significance
1	Max Plant Height	Vertical distance from highest to lowest point	Indicates vertical growth, photosynthesis, yield potential
2	Plant Height	Avg height of top 1% points minus lowest point	Robust height metric for growth monitoring
3	Width	Horizontal span (leftmost to rightmost)	Horizontal expansion; affects light capture & density
4	Total Leaf Area	Sum of triangular facet areas in point cloud	Photosynthetic capacity & biomass accumulation
5	Bounding Box Volume	Volume of minimal bounding box	Spatial occupancy; aids canopy architecture design
6	Convex Hull Volume	Volume of the minimal convex polyhedron enclosing the plant point cloud	Represents overall 3D space occupation; indicates canopy compactness; evaluates space utilization efficiency
7	Canopy Rectangle Length (Top)	Length of min bounding rectangle (top-view)	Canopy horizontal spread; guides planting layout
8	Canopy Rectangle Width (Top)	Width of min bounding rectangle (top-view)	Canopy coverage; impacts light interception
9	Canopy Rectangle Area (Top)	Area of min bounding rectangle (top-view)	Canopy coverage & ecosystem productivity
10	Canopy Projection Area	Projected area from top-view	Canopy coverage & photosynthetic efficiency
11	Canopy Convex Hull Area	Convex hull area (top-view)	Canopy outer contour; light interception analysis
12	Main Rectangle Area (Side)	Min bounding rectangle area (main-view)	Lateral shape; wind resistance & stability
13	Main Projection Area	Projected area from main-view	Lateral space distribution & light use
14	Main Convex Hull Area	Convex hull area (main-view)	Lateral contour; wind resistance evaluation
15	Leaf Area Index	Total leaf area per unit ground area	Key index for population photosynthesis & transpiration
16	Avg Leaf Inclination	Mean leaf tilt angle	Light interception & canopy penetration
17	Green Ratio	Proportion of green points in point cloud	Plant health indicator
18	Volume	Voxel count × single voxel volume	Biomass & spatial structure; yield estimation
19	Height of Max Width	Height layer where width is maximum	Canopy vertical distribution
20	Vertical Distribution Curve	Fitted curve of point count vs height	Reveals internal canopy layering
